# Supplementary material for: Intersectional Effects of Crystal Features on the Actuation Performance of Dynamic Molecular Crystals
Source: J Am Chem Soc. 2023 May 26;145(22):12173–80. doi: 10.1021/jacs.3c02184 (PMC10251518; doi:10.1021/jacs.3c02184)
Supplement: Supplementary file 2 — ja3c02184_si_002.zip [file ja3c02184_si_002.zip]

Archive with 4 entries (4 files):
- DynamicCrystals.xlsx
- ml.py
- plotting.py
- statistical_analysis.py
