# Supplementary material for: Intersectional Effects of Crystal Features on the Actuation Performance of Dynamic Molecular Crystals
Source: J Am Chem Soc. 2023 May 26;145(22):12173–80. doi: 10.1021/jacs.3c02184 (PMC10251518; doi:10.1021/jacs.3c02184)
Supplement: Supplementary file 2 — ja3c02184_si_002.zip [file ja3c02184_si_002.zip › DynamicCrystals.xlsx]

## Sheet: DynamicCrystals
	CHEMICAL IDENTITY					PHYSICAL PROPERTIES							MECHANICAL PROPERTIES	XRD Data													ACTUATION BEHAVIOR				STATIC PERFORMANCE					DYNAMIC PERFORMANCE					TEMPORAL PERFORMANCE		LITERATURE
CHEMICAL NAME	CHEMICAL FAMILY	Reaction	Martensitic	Phase transition	Organo-metallic	Length (m)	Width (m)	Thickness (m)	Volume (m3)	Weight (kg)	Melting Point /C	Calc. Density (g /cm3)	E (Gpa)	Z Value (R)	a	b	c	Alpha	Beta	Gamma	Cell Volume (R)	Unique Chemical Units (I)	Molecular volume	Habit	Crystal Family	Molecular Weight	Source of Actuation	Type of deformation	Reversibility of actuation	Crystal intact	Max stroke (m)	Deformation Capacity	Max velocity (m/s)	Max output force (N)	Max force density (N m^-3)	Max work output (J)	Max work density (J m^-3)	Max power output (kW)	Max power density (kW m-3)	Actuator efficiency	Response time (s)	Recovery time (s)	Journal	Volume	Page (first)	Page (last)	Year
1,2-bis(5-methyl-2- phenyl-4-thiazolyl)perfluorocyclopentene	DE	Ring opening	No	No	No	0.000182	5e-06	4.3e-06	3.91e-15		158	1.512		4	7.236	25.752	12.611	90	102.432	90	2294.85	1	573.713	Needle	Monoclinic	522.519	Photo	Bending	Yes	Yes	0.0001	0.549	0.0001								1	14	Phys.Chem.Chem.Phys	17	27300	27305	2015	Kitagawa, D., Tanaka, R. & Kobatake, S. Dependence of photoinduced bending behavior of diarylethene crystals on irradiation wavelength of ultraviolet light. Phys.Chem.Chem.Phys 17, 27300–27305 (2015).
4,4’-azopyridine and probenecid cocrystal	Co-crystal	Molecular Gliding/Conformational	Yes	No	No	0.009	0.002	0.0005	9e-09			1.335		4	18.1475	5.1354	20.4335	90	99.508	90	1878.13	2	469.533	Needle	Monoclinic	377.441	Photo	Bending	Yes	Yes	0.00114	0.127	0.00215								0.5	0.4	Angew. Chem. Int. Ed.	57	8498	8502	2018	Gupta, P., Karothu, D. P., Ahmed, E., Naumov, P. & Nath, N. K. Thermally Twistable, Photobendable, Elastically Deformable, and Self-Healable Soft Crystals. Angew. Chem. Int. Ed. 57, 8498–8502 (2018).
4,4’-azopyridine and probenecid cocrystal	Co-crystal	Molecular Gliding/Conformational	Yes	Yes	No	0.00612	0.00026	0.00012	1.91e-10			1.335		4	18.1475	5.1354	20.4335	90	99.508	90	1878.13	2	469.533	Needle	Monoclinic	377.441	Thermo	Twisting	Yes	Yes													Angew. Chem. Int. Ed.	57	8498	8502	2018
Diarylethene 1	DE	Ring opening	No	No	No	0.00026		7.3e-06				1.449		4	13.335	6.335	37.131	90	95.97	90	3119.71	1	779.928	Needle	Monoclinic	680.705	Photo	Bending	Yes	Yes	5.1e-05	0.196	0.003								0.35		Cryst. Growth Des.	17	4819	4825	2017	Hirano, A., Hashimoto, T., Kitagawa, D., Kono, K. & Kobatake, S. Dependence of Photoinduced Bending Behavior of Diarylethene Crystals on Ultraviolet Irradiation Power. Cryst. Growth Des. 17, 4819–4825 (2017).
Diarylethene 2	DE	Ring opening	No	No	No	0.000322		6.7e-06			154	1.433		2	6.838	15.416	20.719	70.74	88.28	89.84	2060.86	1	1030.43	Needle	Triclinic	888.913	Photo	Bending	Yes	Yes	9e-05	0.28	0.0025								0.35		Cryst. Growth Des.	17	4819	4825	2017
Diarylethene 3	DE	Ring opening	No	No	No	0.000108		2.7e-06				1.484		4	6.2293	17.1443	23.138	90	94.159	90	2464.56	1	616.14	Block	Monoclinic	550.565	Photo	Bending	Yes	Yes	1.6e-05	0.148	0.0042								0.35		Cryst. Growth Des.	17	4819	4825	2017
1,2-bis(2-methyl-5-(p-methoxyphenyl)-3-thienyl)perfluorocyclopentene	DE	Ring opening	No	No	No	0.00056		7.4e-06		2.6e-09		1.54	12	4	18.2529	6.5741	21.2658	90	100.998	90	2504.95	1	626.238	Plate	Monoclinic	580.589	Photo	Bending	Yes	Yes	0.00017	0.304	0.001	4.1e-05		4e-09					2		Chem. Sci.	6	5746	5752	2015	Ohshima, S., Morimoto, M. & Irie, M. Light-driven bending of diarylethene mixed crystals. Chem. Sci. 6, 5746–5752 (2015).
1,2-bis(5-methyl-2-(p-methoxyphenyl)-4-thiazolyl)perfluorocyclopentene	DE	Ring opening	No	No	No	0.00048		7.9e-06		7.6e-09		1.521	2.6	8	15.141	18.267	19.761	72.453	86.674	77.582	5089.15	1	636.143	Plate	Triclinic	582.567	Photo	Bending	Yes	Yes	0.00026	0.542	0.001	0.00014		7e-09					2		Chem. Sci.	6	5746	5752	2015
1,2-bis(2-methyl-5-(4-(p-toluyloxymethyl)phenyl)-3-thienyl)perfluorocyclopentene	DE	Ring opening	No	No	No	0.0013		1.4e-05			92	1.359		4	21.493	6.174	32.059	90	98.765	90	4204.48	2	1051.12	Plate	Monoclinic	859.929	Photo	Bending	Yes	Yes	0.000325	0.25	0.000163								2	60	CrystEngComm.	18	7236	7240	2016	Kitagawa, D., Tanaka, R. & Kobatake, S. Photoinduced stepwise bending behavior of photochromic diarylethene crystals. CrystEngComm 18, 7236–7240 (2016).
1,2-bis(2-methyl-5-(4-(1-naphthoyloxymethyl)- phenyl)-3-thienyl)perfluorocyclopentene	DE	Ring opening	No	No	No	0.00065	2.4e-05	1.5e-05	2.34e-13		154	1.433		2	6.838	15.416	20.719	70.74	88.28	89.84	2060.86	1	1030.43	Needle	Triclinic	888.913	Photo	Bending	Yes	Yes	6e-05	0.0923	1.2e-05								5	150	J. Phys. Chem. C	117	20887	20892	2013	Kitagawa, D. & Kobatake, S. Crystal Thickness Dependence of Photoinduced Crystal Bending of 1,2-Bis(2-methyl-5-(4-(1-naphthoyloxymethyl)phenyl)-3-thienyl)perfluorocyclopentene. J. Phys. Chem. C 117, 20887–20892 (2013).
9-methylanthracene	AC	Photodimerization	No	No	No	9e-05	2.6e-06	1.3e-06	3.04e-16		78	1.229		4	8.893	14.615	8.047	90	96.499	90	1039.16	1	260.839	Block	Monoclinic	192.249	Photo	Bending	Yes	Yes	0.000105	1.17	5.25e-06								20	71	J. Am. Chem. Soc.	136	6617	6625	2014	Kim, T., Zhu, L., Mueller, L. J. & Bardeen, C. J. Mechanism of Photoinduced Bending and Twisting in Crystalline Microneedles and Microribbons Composed of 9-Methylanthracene. J. Am. Chem. Soc. 136, 6617–6625 (2014).
DISPERSE RED 1	AZ	Isomerisation	No	No	No	0.00247	0.00028	1.9e-05	1.32e-11			1.372		8	10.152	7.7688	38.639	90	92.863	90	3043.61	1	380.451	Plate	Monoclinic	314.327	Photo	Bending	Yes	Yes	0.00023	0.093	0.0046	0.00067	49000000	1.1e-08	820	3.3e-11	2.4	2.6e-05	0.22		Our lab
4’-(DIMETHYLAMINO)-2-METHYL-4-NITROAZOBENZENE	AZ	Isomerisation	No	No	No	0.0029	0.00014	1.4e-05	5.68e-12													1		Plate		284.303	Photo	Bending	Yes	Yes	0.00012	0.0414	0.00068	0.00039	77000000	8.2e-09	2000	6.1e-11	15	0.00014	0.14		Our lab
3′,4′-dimethyl-4-(dimethylamino)azobenzene	AZ	Isomerisation	No	No	No	0.0041	0.00017	2.6e-05	1.81e-11			1.24	1.7	4	6.2514	7.289	29.77	90	90	90	1356.51	1	339.128	Plate	Orthorhombic	253.33	Photo	Bending	Yes	Yes	0.0027	0.659	9.1e-05	0.0044	220000000	4.9e-07	24000	4.1e-12	0.2	3e-05	120		J. Am. Chem. Soc.	141	14966	14970	2019	Halabi, J. M. et al. Spatial Photocontrol of the Optical Output from an Organic Crystal Waveguide. J. Am. Chem. Soc. 141, 14966–14970 (2019).
5-chloro-2-(naphthalenylvinyl)benzoxazols	Aryl vinyl benzoxazoles	Photodimerization	No	No	No	0.022		0.00055				1.444		8	23.323	3.8319	31.479	90	90.288	90	2813.29	1	351.661	Needle	Monoclinic	305.752	Photo	Bending	No	Yes	0.0375	1.7	0.000694								54		J. Mater. Chem. C	7	5433	5441	2019	Peng, J., Ye, K., Liu, C., Sun, J. & Lu, R. The photomechanic effects of the molecular crystals based on 5-chloro-2-(naphthalenylvinyl)benzoxazols fueled by topo-photochemical reactions. J. Mater. Chem. C 7, 5433–5441 (2019).
1,2-bis(5-methyl-2-phenyl-4-thiazolyl)perfluorocyclopentene	DE	Ring opening	No	No	No	0.000225	7.5e-06	5e-06	8.44e-15	1.28e-11	158	1.504		4	7.2186	25.8828	12.6402	90	102.355	90	2306.97	1	576.742	Needle	Monoclinic	522.519	Photo	Bending	Yes	Yes	4.7e-05	0.209	0.00047	1.25e-08	1480000	3.75e-13	44.5				0.1	360	Nature	446	778	781	2007	Kobatake, S., Takami, S., Muto, H., Ishikawa, T. & Irie, M. Rapid and reversible shape changes of molecular crystals on photoirradiation. Nature 446, 778–781 (2007).
1,2-bis(2-methyl-5-(1-naphthyl)-3-thienyl)perfluorocyclopentene and perfluoronaphthalene	DE	Ring opening	No	No	No	0.0013	2.5e-05	1.3e-05	4.23e-13	6.19e-10	134	1.443	8.5	8	14.704	14.0747	24.1065	90	90	90	4988.95	2	623.618	Rod	Orthorhombic	541.733	Photo	Bending	Yes	Yes	0.00056	0.431	0.00056	2.2e-05	52100000	2.2e-09	5210	2.2e-12	5.21	1.78e-05	1	5	Angew. Chem. Int. Ed.	51	901	904	2012	Terao, F., Morimoto, M. & Irie, M. Light-Driven Molecular-Crystal Actuators: Rapid and Reversible Bending of Rodlike Mixed Crystals of Diarylethene Derivatives. Angew. Chem. Int. Ed. 51, 901–904 (2012).
diarylethene 1o	DE	Ring opening	No	No	No	0.00013	5e-05	6e-06	3.9e-14		158.5	1.551		8	13.3855	25.1206	14.7089	90	97.3991	90	4904.71	1	613.089	Block	Monoclinic	572.526	Photo	Bending	No	No	0.000175	1.35	5.83e-06								30		Angew. Chem. Int. Ed.	56	12576	12580	2017	Hatano, E. et al. Photosalient Phenomena that Mimic Impatiens Are Observed in Hollow Crystals of Diarylethene with a Perfluorocyclohexene Ring. Angew. Chem. Int. Ed. 56, 12576–12580 (2017).
gold(I) isocyanide complex	organometallic	Conformational Change	Yes	Yes	Yes	0.0003	0.0001	1e-06	3e-14			2.189		4	7.3807	11.755	15.94	102.912	92.025	100.595	1320.79	1	330.196	Plate	Triclinic	435.221	Photo	Jumping	No	No											21		Chem. Sci.	6	1491	1497	2015	Seki, T., Sakurada, K., Muromoto, M. & Ito, H. Photoinduced single-crystal-to-single-crystal phase transition and photosalient effect of a gold(I) isocyanide complex with shortening of intermolecular aurophilic bonds. Chem. Sci. 6, 1491–1497 (2015).
nitropentaamminecobalt(III) complex	organometallic	Molecular Gliding/Conformational	No	Yes	Yes	0.0005	0.0005	0.0005	1.25e-10						14.8027	7.274	9.6315				1037.1					1002.53	Photo	Jumping	No	No	0.000175	0.35	0.1								0.007		Angew. Chem. Int. Ed.	52	9990	9995	2013	Naumov, P., Sahoo, S. C., Zakharov, B. A. & Boldyreva, E. V. Dynamic Single Crystals: Kinematic Analysis of Photoinduced Crystal Jumping (The Photosalient Effect). Angew. Chem. Int. Ed. 52, 9990–9995 (2013).
diarylethene 3o	DE	Ring opening	No	Yes	No	0.00101	0.000154	3.51e-05	5.46e-12		132.29	1.514		4	7.2354	25.7171	12.6083	90	102.32	90	2292.04	1	581.744	Block	Monoclinic	521.53	Photo	Bending	No	No	0.0009	0.891	0.0225								0.04		Chem. Eur. J.	25	7874	7880	2019	Nakagawa, Y. et al. Photosalient Effect of Diarylethene Crystals of Thiazoyl and Thienyl Derivatives. Chem. Eur. J. 25, 7874–7880 (2019).
diarylethene 3o	DE	Ring opening	No	No	No	0.00229	0.000132	3.25e-05	9.82e-12		132.29	1.514		4	7.2354	25.7171	12.6083	90	102.32	90	2292.04	1	581.744	Block	Monoclinic	521.53	Photo	Bending	Yes	Yes	0.00176	0.769	0.000104								17	53	Chem. Eur. J.	25	7874	7880	2019
1,2-bis[5′-methyl-2′-(2′′-pyridyl)thiazolyl]perfluorocyclopentene	DE	Ring opening	No	No	No	0.00012	9e-05	6e-05	6.48e-13	1e-10	160	1.474		4	10.902	12.36	17.546	90	90	90	2364.3	1	591.075	Prism	Orthorhombic	524.497	Photo	Jumping	No	Yes	1.44e-05	0.12			370	1e-12	1.54	3.33e-16	0.000514	7.72e-07	3		J. Chem. Phys.	126	11101-1	11101-3	2007
α-santonin	Sesquiterpene lactone	Photodimerization	No	Yes	No						170			8	6.9	10.5226	34.483	90	90	90	2503.7				Orthorhombic	246.288	Photo	Jumping	No	No											0.001		Cryst. Growth Des.	15	1983	1990	2015	Commins, P. et al. Structure–Reactivity Correlations and Mechanistic Understanding of the Photorearrangement and Photosalient Effect of α-Santonin and Its Derivatives in Solutions, Crystals, and Nanocrystalline Suspensions. Cryst. Growth Des. 15, 1983–1990 (2015).
1,2-bis(2-methyl-5-(1-naphthyl)-3-thienyl)perfluorocyclopentene / perfluoronaphthalene	Co-crystal	Ring opening	No	No	No	0.0031	0.0005	2e-05	3.1e-11	2e-07		1.683	11	2	37.113	8.4961	7.3282	90	95.987	90	2298.1				Monoclinic	1164.85	Photo	Bending	Yes	Yes	0.0007	0.226	6e-05	0.0011	35500000	4.3e-07	13900	8.6e-11	2.77	0.000185	3	37	J. Am. Chem. Soc.	132	14172	14178	2010	Morimoto, M. & Irie, M. A Diarylethene Cocrystal that Converts Light into Mechanical Work. J. Am. Chem. Soc. 132, 14172–14178 (2010).
4-(dimethylamino)azobenzene	AZ	Isomerisation	No	No	No	7e-05	5e-06	1e-06	3.5e-16		80	1.215		4	6.059	7.398	27.467	90	90	90	1231.19	1	296.333	Plate	Orthorhombic	225.28	Photo	Bending	Yes	Yes	5e-06	0.0714	2.5e-05								0.2	3.8	J. Am. Chem. Soc.	131	6890	6891	2009	Koshima, H., Ojima, N. & Uchimoto, H. Mechanical Motion of Azobenzene Crystals upon Photoirradiation. J. Am. Chem. Soc. 131, 6890–6891 (2009).
N-3,5-di-tert-butylsalicylidene-3-nitroaniline	Salicylideneanilines	Isomerisation	No	No	No	7.3e-05	4.5e-06	1.1e-06	3.61e-16		132	1.212		2	6.1172	10.3417	16.2127	102.017	92.797	103.296	971.237	1	485.618	Needle	Triclinic	354.424	Photo	Bending	Yes	Yes	3.1e-05	0.425	6.2e-06								5	10	Chem. Commun.	47	11423	11425	2011	Koshima, H., Takechi, K., Uchimoto, H., Shiro, M. & Hashizume, D. Photomechanical bending of salicylideneaniline crystals. Chem. Commun. 47, 11423–11425 (2011).
(E)-2-[1-(2,5-dimethyl-3-furyl)-ethylidene]-3-isopropylidenesuccinic anhydride	furylfulgide	Ring opening	No	No	No	0.000109	6e-06	2e-06	1.31e-15		125	1.281		4	12.525	7.77	14.706	90	109.4	90	1349.92	1	327.721		Monoclinic	260.273	Photo	Bending	Yes	Yes	2.2e-05	0.202	1.1e-05								2	30	Chem. Lett.	41	107	109	2012	Koshima, H., Nakaya, H., Uchimoto, H. & Ojima, N. Photomechanical Motion of Furylfulgide Crystals. Chem. Lett. 41, 107–109 (2012).
p-hydroxybenzylidenedimethylimidazolinone	Arylidene-imidazolones	Ring opening	No	No	No	0.0007	4e-05	1e-05	2.8e-13			1.322		8	7.555	17.172	16.754	90	90.999	90	2173.24	1	271.655	Bladed	Monoclinic	216.228	Photo	Bending	No	Yes	0.00065	0.929	0.00163								0.4		J. Am. Chem. Soc.	132	5845	5857	2010	Naumov, P. et al. Topochemistry and Photomechanical Effects in Crystals of Green Fluorescent Protein-like Chromophores: Effects of Hydrogen Bonding and Crystal Packing. J. Am. Chem. Soc. 132, 5845–5857 (2010).
4-Aminoazobenzene	AZ	Isomerisation	No	No	No	0.0002	2.5e-05	1.2e-06	6e-15		122.5	1.221		4	13.75	5.6253	14.023	90	98.4	90	1073.01	1	268.253	Prism	Monoclinic	197.23	Photo	Bending	Yes	Yes	8.7e-05	0.435	0.000174								0.5	60	Dyes Pigm.	92	798	801	2012	Koshima, H. & Ojima, N. Photomechanical bending of 4-aminoazobenzene crystals. Dyes Pigm. 92, 798–801 (2012).
9-tertbutylanthroate	AC	Photodimerization	No	Yes	No	7.5e-06	1.77e-07	1.77e-07	2.35e-19		156	1.246		4	9.1676	17.2652	9.5031	90	99.498	90	1483.54	1	370.884	Prism	Monoclinic	278.333	Photo	Uniaxial expansion/contraction	No	Yes	5e-06	0.667											J. Am. Chem. Soc.	128	15938	15939	2006	Al-Kaysi, R. O., Müller, A. M. & Bardeen, C. J. Photochemically Driven Shape Changes of Crystalline Organic Nanorods. J. Am. Chem. Soc. 128, 15938–15939 (2006).
9-anthracene carboxylic acid	AC	Photodimerization	No	Yes	No	0.06	1.77e-07	1.77e-07	1.88e-15		217	1.394		4	3.89	9.37	29.06	90	90.64	90	1059.15	1	264.788	Plate	Monoclinic	222.233	Photo	Bending	Yes	Yes	0.008	0.133	0.004								2	120	Adv. Mater.	19	1276	1280	2007	Al-Kaysi, R. O. & Bardeen, C. J. Reversible Photoinduced Shape Changes of Crystalline Organic Nanorods. Adv. Mater. 19, 1276–1280 (2007).
[Ag(2F-4spy)2]BF	organometallic	Photodimerization	No	Yes	Yes				7.1e-12	1.2e-08		1.703		4	11.8252	13.1964	15.688	90	109.058	90	2313.93	2	578.482	Block	Monoclinic	593.107	Photo	Jumping	No	No			0.8			3.7e-09	521	7.12e-10	100	3.73e-05	0.0052		Chem. Mater.	27	1821	1829	2015	Medishetty, R., Sahoo, S. C., Mulijanto, C. E., Naumov, P. & Vittal, J. J. Photosalient Behavior of Photoreactive Crystals. Chem. Mater. 27, 1821–1829 (2015).
[Ag(BF4)(3F-4spy)2]	organometallic	Photodimerization	No	Yes	Yes				4.4e-12	7.3e-09		1.654		4	10.3217	13.702	17.4823	92.88	95.085	104.171	2381.18	2	595.294	Plate	Triclinic	593.107	Photo	Jumping	No	No			0.9			2.9e-09	659	2.99e-10	67.9	1.96e-05	0.0097		Chem. Mater.	27	1821	1829	2015
[Ag(2F-4spy)2]ClO4	organometallic	Photodimerization	No	Yes	Yes				8.5e-12	1.5e-08		1.706		4	11.9319	13.2521	15.765	90	108.869	90	2358.84	2	589.711	Block	Monoclinic	605.753	Photo	Jumping	No	No			0.16			1.9e-10	22.4	1.58e-11	1.86	2.29e-07	0.012		Chem. Mater.	27	1821	1829	2015
[Ag(ClO4)(3F-4spy)2]	organometallic	Photodimerization	No	Yes	Yes				5.2e-12	8.7e-09		1.673		4	10.4166	13.7829	17.3878	92.716	94.646	104.266	2405.58	2	601.396	Block	Triclinic	605.753	Photo	Jumping	No	No			0.13			7e-11	13.5	1.37e-11	2.64	6.19e-07	0.0051		Chem. Mater.	27	1821	1829	2015
[Ag3(NO3)2(4spy)6] (NO3)·H2O	organometallic	Photodimerization	No	Yes	Yes				7.9e-12	1.3e-08		1.577		2	11.8792	12.7896	25.8894	84.288	77.301	62.391	3400.22	4	1700.11	Block	Triclinic	538.28	Photo	Jumping	No	No			0.12			1.7e-10	21.5	4.36e-11	5.52	4.25e-07	0.0039		Chem. Mater.	27	1821	1829	2015
[Ag(NO3)(3F-4spy)2]	organometallic	Photodimerization	No	Yes	Yes				5.3e-12	8.8e-09		1.669		8	18.1118	10.03	26.2815	90	108.619	90	4524.46	2	565.557	Block	Monoclinic	568.308	Photo	Jumping	No	No			0.0744			5.3e-11	10	7.46e-12	1.41	1.65e-07	0.0071		Chem. Mater.	27	1821	1829	2015
Guanidine Nitrate	Organic Salt			Yes		0.0019	0.0006	0.0005	5.7e-10	1.8e-07																	Thermo	Uniaxial expansion/contraction	No	No	5e-05	0.0263	6.25e-05	0.0488	85600000	5.7e-07	81300	7.13e-10	1.25		0.8		Our lab
L-pyroglutamic acid	Acid	Conformational Change	Yes	Yes	No	0.0013	0.00095	0.00065	8.03e-10	8.3e-07	161.5	1.45	3.1	12	9.008	13.4411	14.6521	90	90	90	1774.04	1	147.837	Prism	Orthorhombic	129.108	Thermo	Jumping	No	No	0.00029	0.223		0.013	4810000	3.8e-06	2300	3.17e-07	394	3.53e-10	0.012		Adv. Mater.	32	1906216-1	1906216-11	2020	Karothu, D. P. et al. Global Performance Indices for Dynamic Crystals as Organic Thermal Actuators. Adv. Mater. 32, 1906216 (2020).
L-pyroglutamic acid	Acid	Conformational Change	Yes	Yes	No	0.00083	0.00061	0.00047	2.38e-10		161.5	1.458		12	9.001	13.3871	14.6429	90	90	90	1764.43	1	147.036	Rod	Orthorhombic	129.108	Thermo	Jumping	Yes	Yes	1.38e-05	0.0166	0.427	3.36e-05	141000	6.52e-07	2740	1.1e-10	0.462		0.0002		J. Am. Chem. Soc.	137	1895	1902	2015	Panda, M. K., Runčevski, T., Husain, A., Dinnebier, R. E. & Naumov, P. Perpetually Self-Propelling Chiral Single Crystals. J. Am. Chem. Soc. 137, 1895–1902 (2015).
Carbazol DABCO cocrystal	Co-crystal	Molecular Rotation	Yes	Yes		0.0008	0.00055	0.0004	1.76e-10	1.55e-07		1.17	2.5	4	11.1733	22.6585	10.0913	90	94.953	90	2545.28	3			Monoclinic	446.6	Thermo	Jumping	No	No	1.9e-05	0.0238		0.000732	1880000	1.4e-08	320				0.01		Adv. Mater.		1906216-1	1906216-11	2020
Hexamethylbenzene	Methyl Benzene	Molecular Gliding	Yes	Yes	No	0.00144	0.00138	0.00039	7.75e-10	1e-06	165.6	1.061		1	5.322	6.293	8.099	104.05	99.08	99.34	271.246	1	254.073	Plate	Triclinic	162.258	Thermo	Uniaxial expansion/contraction	Yes	Yes	7.2e-05	0.05		0.132	170000000	9.5e-06	12300	1.36e-09	1.75	2.64e-09	7		Chem. Sci.	10	7327	7332	2019	Li, L. et al. Martensitic organic crystals as soft actuators. Chem. Sci. 10, 7327–7332 (2019).
N'-(3,5-dichloro-2-hydroxybenzylidene)isonicotinohydrazide	Hydrazide			Yes	No	0.00116	0.0006	0.00048	3.34e-10		250.55	1.522		4	8.0683	10.7464	15.6155	90	90.89	90	1353.78	1	338.445	Block	Monoclinic	310.131	Thermo	Jumping	Yes	No	3.46e-05	0.0298											IUCrJ	4	812	823	2017	Mittapalli, S., Perumalla, D. S., Nanubolu, J. B. & Nangia, A. Thermomechanical effect in molecular crystals: the role of halogen-bonding interactions. IUCrJ 4, 812–823 (2017).
2,7-di([1,1′-biphenyl]-4-yl)-fluorenone	fluorenone	Molecular Rotation	Yes	Yes	No	0.00016	0.00016	6e-05	1.54e-12	2e-09		1.293		4	51.8512	6.629	7.2402	90	90	90	2488.61	1	622.153	Plate	Orthorhombic	484.574	Thermo	Jumping	Yes	Yes	0.0001	0.625	0.00303	0.00053	345000000	5.3e-08	34500	1.61e-09	1050		0.033		Nat Commun	10	4573-1	4573-8	2019	Duan, Y. et al. Robust thermoelastic microactuator based on an organic molecular crystal. Nat Commun 10, 4573 (2019).
2,7-di([1,1′-biphenyl]-4-yl)-fluorenone	fluorenone	Molecular Rotation	Yes	Yes	No	0.0002	0.0002	5e-05	2e-12	2.6e-09		1.293		4	51.8512	6.629	7.2402	90	90	90	2488.61	1	622.153	Plate	Orthorhombic	484.574	Thermo	Jumping	Yes	Yes	3.6e-05	0.18	0.00036	0.0023	1150000000	2.99e-08	15000	1.5e-11	7.48		2		Nat Commun	10	4573-1	4573-8	2019
(E)-3-(1-Fluoronaphthalen-2-yl)acrylic acid	Acid	Photodimerization	No	No	No	0.0012	6.7e-05	1.8e-05	1.45e-12			1.46		4	6.7599	3.7695	38.685	90	93.899	90	983.46				Monoclinic	216.202	Photo	Bending	No	Yes	0.00075	0.625	0.000375								2		J. Mater. Chem. C	8	3165	3175	2020	Liu, J. et al. Photoactuators based on the dynamic molecular crystals of naphthalene acrylic acids driven by stereospecific [2+2] cycloaddition reactions. J. Mater. Chem. C 8, 3165–3175 (2020).
(E)-3-(1-Chloronaphthalen-2-yl)acrylic acid	Acid	Photodimerization	No	No	No	0.0007	0.00011	1.5e-05	1.16e-12			1.492		2	3.7709	7.99	17.205	91.451	90.871	91.865	517.87				Triclinic	439.938	Photo	Bending	No	Yes	0.000558	0.797	1.92e-05								29		J. Mater. Chem. C	8	3165	3175	2020
(E)-3-(1-Bromonaphthalen-2-yl)acrylic acid	Acid	Photodimerization	No	No	No	0.00164	6e-05	2e-05	1.97e-12			1.702		2	3.8948	8.1149	17.1274	90.194	91.725	92.396	540.6				Triclinic	277.108	Photo	Bending	No	Yes	0.000273	0.166	6.07e-06								45		J. Mater. Chem. C	8	3165	3175	2020
(E)-3-(6-Bromonaphthalen-2-yl)acrylic acid	Acid	Photodimerization	No	No	No	0.0024	8e-05	4e-05	7.68e-12			1.723		2	3.9738	6.279	21.6685	97.582	93.911	92.391	533.98				Triclinic	277.108	Photo	Bending	No	Yes	0.000645	0.269	1.61e-05								40		J. Mater. Chem. C	8	3165	3175	2020
Biferrocene pseudorotaxane crystals	organometallic	Isomerisation	No	No	Yes	0.000134	9.2e-05	1.83e-05	2.26e-13	1.47e-08		1.382		2	10.3258	11.1596	19.3998	87.2796	79.5728	88.8537	2195.93	3	1097.97	Tabular	Triclinic	913.657	Photo	Uniaxial expansion/contraction	Yes	Yes	2e-07	0.00149		0.000234	1040000000	4.69e-11	208	1.88e-14	0.0831	5.64e-07			Cryst. Growth Des.	19	17	22	2019	Chen, K.-J. et al. Photoinduced Mechanical Motions of Biferrocene-Containing Pseudorotaxane Crystals. Cryst. Growth Des. 19, 17–22 (2019).
Biferrocene pseudorotaxane crystals	organometallic	Isomerisation	No	No	Yes	0.000161	4.7e-05	3.14e-05	2.38e-13	1.28e-08	179.85	1.311		2	11.1436	12.2969	23.128	81.044	79.921	87.845	3082.14	4	1541.07	Tabular	Triclinic	1217.05	Photo	Uniaxial expansion/contraction	Yes	Yes	1.3e-06	0.0414		0.000365	1540000000	1.9e-10	799	7.59e-14	0.319	3.72e-06			Cryst. Growth Des.	19	17	22	2019
ferrocenylmethyl(4-methypheynyl)ammonium / dibenzo[24]crown-8 (DB24C8)	organometallic	Isomerisation	No	Yes	Yes	0.000635	0.000565	8.4e-05	3.01e-11	4.1e-08		1.382		2	10.3258	11.1596	19.3998	87.2796	79.5728	88.8537	2195.93	3	1097.97	Tabular	Triclinic	913.657	Photo	Uniaxial expansion/contraction	Yes	Yes	5e-07	0.00595	4.17e-05	0.000667	22100000	3.34e-10	11.1	3.34e-13	0.0111	1.11e-07	0.012	0.012	Nat Commun	7	13321-1	13321-7	2016	Chen, K.-J. et al. Rapid and reversible photoinduced switching of a rotaxane crystal. Nat Commun 7, 13321 (2016).
1,2-bis(2-methylbenzothiophen-3-yl)per-fluorocyclohexene	DE	Ring opening	No	No	No	0.000368					158.5	1.551		8	13.3855	25.1206	14.7089	90	97.3991	90	4904.71	1	613.089	Block	Monoclinic	572.526	Photo	Bending	Yes	Yes	0.00041	1.11											Chem. Eur. J.	22	12680	12683	2016	Hatano, E. et al. Photosalient Effect of a Diarylethene with a Perfluorocyclohexene Ring. Chem. Eur. J. 22, 12680–12683 (2016).
1,2-bis(2-methylbenzothiophen-3-yl)per-fluorocyclohexene	DE	Ring opening	No	No	No	0.00107	0.000222	0.000167	3.95e-11		158.5	1.551		8	13.3855	25.1206	14.7089	90	97.3991	90	4904.71	1	613.089	Block	Monoclinic	572.526	Photo	Uniaxial expansion/contraction	No	No	9.59e-05	0.09											Chem. Eur. J.	22	12680	12683	2016
Perylene diimide	Perylene	Molecular Gliding	No	No			8e-07																				Photo	Uniaxial expansion/contraction	Yes	Yes	1.12e-05	14	6.22e-08								180		Adv. Mater.	27	320	325	2015
Perylene diimide	Perylene	Molecular Gliding	No	No		6e-06																					Photo	Uniaxial expansion/contraction	Yes	Yes	6.3e-06	1.05	2.1e-08								300		Adv. Mater.	27	320	325	2015
1,2-bis(2-methyl-5-(4-(1-naphthoyloxymethyl)phenyl)-3-thienyl)perfluorocyclopentene	DE	Ring opening	No	No	No	0.000141		4e-06				1.433		2	6.838	15.416	20.719	70.74	88.28	89.84	2060.86	1	1030.43	Needle	Triclinic	888.913	Photo	Bending	Yes	Yes	6.1e-05	0.433											Crystals	5	551	561	2015	Kitagawa, D., Iwaihara, C., Nishi, H. & Kobatake, S. Quantitative Evaluation of Photoinduced Bending Speed of Diarylethene Crystals. Crystals 5, 551–561 (2015).
1,2-Bis(2-methyl-5-(4-(p-toluyloxymethyl)phenyl)-3-thienyl)perfluorocyclopentene	DE	Ring opening	No	No	No	0.000203		2.8e-06				1.359		4	21.493	6.174	32.059	90	98.765	90	4204.48	2	1051.12	Plate	Monoclinic	859.929	Photo	Bending	Yes	Yes	8.4e-05	0.414											Crystals	5	551	561	2015
	DE	Ring opening	No	No	No	0.000156		3e-06				1.464		4	12.9786	6.6198	36.186	90	94.888	90	3097.64	1	774.41	Needle	Monoclinic	682.683	Photo	Bending	Yes	Yes	5.3e-05	0.34											Crystals	5	551	561	2015
1-(2-Methyl-5-(4-(cinnamoyloxymethyl)phenyl)-3-thienyl)-2-(2-methyl-5-phenyl-3-thienyl)-perfluorocyclopentene	DE	Ring opening	No	No	No	0.000414		3.8e-06				1.449		4	13.335	6.335	37.131	90	95.97	90	3119.71	1	779.928	Needle	Monoclinic	680.705	Photo	Bending	Yes	Yes	0.000205	0.495											Crystals	5	551	561	2015
1-(2-Methyl-5-(4-(undecyloxy)phenyl)-3-thienyl)-2-(2-methyl-5-phenyl-3-thienyl)perfluorocyclopentene	DE	Ring opening	No	No	No	0.000204		2.8e-06				1.31		4	7.5493	20.955	22.977	77.918	84.857	80.747	3502.19	1	875.547	Needle	Triclinic	690.815	Photo	Bending	Yes	Yes	0.000116	0.569											Crystals	5	551	561	2015
1,2-bis(5-methyl-2- phenyl-4-thiazolyl)perfluorocyclopentene	DE	Ring opening	No	No	No	0.000174		3e-06			158	1.512		4	7.236	25.752	12.611	90	102.432	90	2294.85	1	573.713	Needle	Monoclinic	522.519	Photo	Bending	Yes	Yes	8.1e-05	0.466											Crystals	5	551	561	2015
Terephthalic Acid	Acid	Molecular Gliding	Yes	Yes	No	0.000305						1.579	6.2	1	5.0384	5.3623	7.006	71.993	76.093	87.198	189.28	1	174.67	Parallelepiped	Triclinic	166.126	Thermo	Uniaxial expansion/contraction	No	Yes	6e-05	0.197	4e-05								1.5		J. Am. Chem. Soc.	138	13298	13306	2016	Karothu, D. P., Weston, J., Desta, I. T. & Naumov, P. Shape-Memory and Self-Healing Effects in Mechanosalient Molecular Crystals. J. Am. Chem. Soc. 138, 13298–13306 (2016).
Terephthalic Acid	Acid	Molecular Gliding	Yes	Yes	No	0.000191	0.00012	1.9e-05	4.35e-13			1.628	6.2	1	4.9728	5.3014	6.9746	72.653	74.88	86.245	183.86	1	169.416	Block	Triclinic	166.126	Thermo	Uniaxial expansion/contraction	Yes	Yes	4.8e-05	0.251	8e-06								6		Nat Commun	10	3723		2019	Ahmed, E., Karothu, D. P., Warren, M. & Naumov, P. Shape-memory effects in molecular crystals. Nat Commun 10, 3723 (2019).
Oxitropium bromide	Organic Salt	Conformational Change	Yes	Yes	No				3.61e-11	5.19e-08		1.482		4	7.3927	10.1512	24.6291	90	90	90	1848.29	2	462.071	Prism	Orthorhombic	412.298	Thermo	Jumping	Yes	No			0.308			3.64e-09	101	2.02e-10	5.6		0.018		J. Am. Chem. Soc.	135	12241	12251	2013	Sahoo, S. C., Panda, M. K., Nath, N. K. & Naumov, P. Biomimetic Crystalline Actuators: Structure–Kinematic Aspects of the Self-Actuation and Motility of Thermosalient Crystals. J. Am. Chem. Soc. 135, 12241–12251 (2013).
N′-2-propylidene-4-hydroxybenzohydrazide	Hydrazide	Conformational Change	Yes	Yes	No				1.01e-09	1.26e-06		1.362		4	7.6315	12.0996	10.2473	90	97.95	90	937.122	1	234.28	Block	Monoclinic	192.206	Thermo	Jumping	No	No			0.793			7.4e-07	729	3.7e-08	36.5		0.02		J. Am. Chem. Soc.	135	12241	12251	2013
1,2,4,5-tetrabromobenzene	Halogenated benzene	Molecular Rotation	Yes	Yes	No				7.39e-10	2.27e-06	180	3.015		2	10.323	10.705	4.018	90	102.36	90	433.728	1	216.864		Monoclinic	393.696	Thermo	Jumping	Yes	No			0.23			8.88e-08	120	4.03e-09	5.46		0.022		J. Am. Chem. Soc.	135	12241	12251	2013
3-benzylidenedihydrofuran2(3H)-one	Arylidene-furanone	Photodimerization	No	Yes	No	0.000383	4.74e-05	1.89e-05	3.43e-13	4.44e-10		1.323		4	10.938	5.933	14.23	90	108.714	90	874.637	1	218.659	Prism	Monoclinic	174.189	Photo	Jumping	No	No			1.53			5.19e-10	1.17						J. Am. Chem. Soc.	137	13866	13875	2015	Nath, N. K. et al. Surface and Bulk Effects in Photochemical Reactions and Photomechanical Effects in Dynamic Molecular Crystals. J. Am. Chem. Soc. 137, 13866–13875 (2015).
3-benzylidenedihydrofuran2(3H)-one	Arylidene-furanone	Photodimerization	No	Yes	No	0.00102	0.000145	4e-05	5.94e-12	7.68e-09		1.323		4	10.938	5.933	14.23	90	108.714	90	874.637	1	218.659	Prism	Monoclinic	174.189	Photo	Jumping	No	No			0.01			3.84e-13	5e-05						J. Am. Chem. Soc.	137	13866	13875	2015
3-benzylidenedihydrofuran2(3H)-one	Arylidene-furanone	Photodimerization	No	Yes	No	0.000268	0.000121	8.38e-05	2.71e-12	3.5e-09		1.323		4	10.938	5.933	14.23	90	108.714	90	874.637	1	218.659	Prism	Monoclinic	174.189	Photo	Jumping	No	No			0.15			3.94e-11	0.0113						J. Am. Chem. Soc.	137	13866	13875	2015
3-benzylidenedihydrofuran2(3H)-one	Arylidene-furanone	Photodimerization	No	Yes	No	0.000766	4.35e-05	1.82e-05	6.07e-13	7.84e-10		1.323		4	10.938	5.933	14.23	90	108.714	90	874.637	1	218.659	Prism	Monoclinic	174.189	Photo	Jumping	No	No			0.74			2.15e-10	0.274						J. Am. Chem. Soc.	137	13866	13875	2015
3-benzylidenedihydrofuran2(3H)-one	Arylidene-furanone	Photodimerization	No	Yes	No	0.0028	0.000221	6.58e-05	4.07e-11	5.25e-08		1.323		4	10.938	5.933	14.23	90	108.714	90	874.637	1	218.659	Prism	Monoclinic	174.189	Photo	Jumping	No	No			2.19			1.26e-07	2.4						J. Am. Chem. Soc.	137	13866	13875	2015
4-dimethylaminobenzaldehyde(4-cyanophenyl-ethylidene)-hydrazone (E, E)	Hydrazide	Molecular Gliding/Rotation		Yes	No	0.00058	0.00018				173.85	1.269		2	7.991	8.673	11.626	74.24	78.51	87.52	759.87	1	379.935	Plate	Triclinic	290.352	Thermo	Uniaxial expansion/contraction	Yes	Yes	3.6e-05	0.2	0.00018								0.2		Cryst. Growth Des.	18	3535	3543	2018	Centore, R. & Causà, M. Translating Microscopic Molecular Motion into Macroscopic Body Motion: Reversible Self-Reshaping in the Solid State Transition of an Organic Crystal. Cryst. Growth Des. 18, 3535–3543 (2018).
N-[[4-p-dimethylaminophenylazo]benzoyl]-1-phenylethylamine	AZ	Molecular Rotation	No	Yes	No	0.000532	0.000133	5.15e-05	3.64e-12		220	1.235		2	9.766	5.516	18.9256	90	100.72	90	1001.72	1	500.858	Plate	Monoclinic	372.448	Thermo	Uniaxial expansion/contraction	Yes	Yes	9.31e-06	0.0175	4.66e-07								20	30	Nat Commun	9	538-1	538-8	2018	Taniguchi, T. et al. Walking and rolling of crystals induced thermally by phase transition. Nat Commun 9, 538 (2018).
N-[[4-p-dimethylaminophenylazo]benzoyl]-1-phenylethylamine	AZ	Molecular Rotation	No	Yes	No	0.0021	5e-05	2.5e-05	2.63e-12		220	1.235	3.8	2	9.766	5.516	18.9256	90	100.72	90	1001.72	1	500.858	Plate	Monoclinic	372.448	Thermo	Bending	Yes	Yes	0.000474	0.226	8.33e-07								2	0.002	Nat Commun	9	538-1	538-8	2018
Triphenylethenyl gold 4-chlorophenyl isocyanide	organometallic	Molecular Gliding/Rotation		Yes	Yes							1.755		4	12.3955	11.09	17.1445	90	108.694	90	2232.45	1	558.113	Block	Monoclinic	589.857	Thermo	Bending	Yes	Yes	0.0003		0.00015								2		Chem. Sci.	10	4185	4191	2019	Seki, T., Mashimo, T. & Ito, H. Anisotropic strain release in a thermosalient crystal: correlation between the microscopic orientation of molecular rearrangements and the macroscopic mechanical motion. Chem. Sci. 10, 4185–4191 (2019).
Triphenylethenyl gold 4-chlorophenyl isocyanide	organometallic	Molecular Gliding/Rotation		Yes	Yes	0.00157	0.00032					1.755		4	12.3955	11.09	17.1445	90	108.694	90	2232.45	1	558.113	Block	Monoclinic	589.857	Thermo	Jumping	No	No											0.0005		Chem. Sci.	10	4185	4191	2019
Styrylbenzoxazole derivatives	olefin pairs	Photodimerization	No	No	No							1.495		2	3.8654	11.7081	15.2188	108.9	96.132	93.421	644.626	1	322.313	Rod	Triclinic	290.14	Photo	Bending	Yes	Yes											15	27	Angew. Chem. Int. Ed.	56	9463	9467	2017	Wang, H. et al. Bending, Curling, Rolling, and Salient Behavior of Molecular Crystals Driven by [2+2] Cycloaddition of a Styrylbenzoxazole Derivative. Angew. Chem. Int. Ed. 56, 9463–9467 (2017).
Pseudopolypeptides	Peptide		No	No		0.0027	7e-05	1.5e-05	2.84e-12			1.202		4	28.39	4.831	10.611	90	107.47	90	1388				Monoclinic		Thermo	Twisting	No	Yes											4.5		PNAS	115	2896	2901	2018	Rai, R., Krishnan, B. P. & Sureshan, K. M. Chirality-controlled spontaneous twisting of crystals due to thermal topochemical reaction. PNAS 115, 2896–2901 (2018).
Acylhydrazones derivative	Hydrazide	Isomerisation	No	No	No	0.00856	3e-05	1e-05	2.57e-12			1.402		8	7.5456	12.0388	32.226	90	96.722	90	2907.28	2	363.411	Needle	Monoclinic	306.734	Photo	Bending	Yes	Yes	0.0081	0.946	0.000289								28		Cryst. Growth Des.	19	3039	3044	2019	Gupta, P. et al. Crystalline Acylhydrazone Photoswitches with Multiple Mechanical Responses. Cryst. Growth Des. 19, 3039–3044 (2019).
Acylhydrazones derivative	Hydrazide	Isomerisation	No	No	No	0.00342	0.00011	4e-05	1.5e-11			1.323		4	4.8756	12.6011	23.359	90	93.313	90	1432.73	2	358.183	Needle	Monoclinic	285.266	Photo	Bending	Yes	Yes	0.0382	11.2	0.00112								34		Cryst. Growth Des.	19	3039	3044	2019
Acylhydrazones derivative	Hydrazide	Isomerisation	No	No	No	0.00044	0.0003	6e-05	7.92e-12			1.416		2	5.3444	7.83	16.2806	83.96	88.132	89.502	677.137	1	338.568	Block	Triclinic	288.721	Photo	Jumping	No	No											9		Cryst. Growth Des.	19	3039	3044	2019
Acylhydrazones derivative	Hydrazide	Isomerisation	No	No	No	0.00342	0.00021	6e-05	4.31e-11			1.323		4	4.8756	12.6011	23.359	90	93.313	90	1432.73	2	358.183	Needle	Monoclinic	285.266	Photo	Bending	No	No											15		Cryst. Growth Des.	19	3039	3044	2019
Pseudorotaxane crystals with ruthenocene moiety	organometallic	Molecular Rotation		Yes	Yes	0.000208	0.00014	2.39e-05	6.96e-13			1.382		2	10.3258	11.1596	19.3998	87.2796	79.5728	88.8537	2195.93	3	1097.97	Tabular	Triclinic	913.657	Thermo	Uniaxial expansion/contraction	Yes	Yes	1e-05	0.0714											Sci. Rep.	7	14195	14195	2017	Chen, K.-J., Chen, P.-L. & Horie, M. Dynamic Pseudorotaxane Crystals Containing Metallocene Complexes. Sci Rep 7, 14195 (2017).
Pseudorotaxane crystals with ruthenocene moiety	organometallic	Molecular Rotation		Yes	Yes	0.000157	9.3e-05	2.26e-05	3.3e-13			1.436		2	10.2892	11.2261	19.526	87.659	79.694	88.922	2217.01	3	1108.51	Tabular	Triclinic	958.882	Thermo	Uniaxial expansion/contraction	No	No	5e-06	0.0538	0.000313								0.016		Sci. Rep.	7	14195	14195	2017
Pseudorotaxane crystals with ruthenocene moiety	organometallic	Molecular Rotation		Yes	Yes	0.000204	0.000176	1.91e-05	6.86e-13			1.38		2	10.302	11.1747	19.433	87.391	79.619	88.874	2198.11	3	1099.06		Triclinic	923.606	Thermo	Uniaxial expansion/contraction	Yes	Yes	9e-06	0.0511	0.000257								0.035	0.004	Sci. Rep.	7	14195	14195	2017
Pseudorotaxane crystals with ruthenocene moiety	organometallic	Molecular Rotation		Yes	Yes	0.00027	0.000109	4.69e-05	1.38e-12			1.398		2	10.3092	11.1978	19.481	87.472	79.582	88.843	2209.5	4	1104.75	Tabular	Triclinic	936.269	Thermo	Uniaxial expansion/contraction	Yes	Yes	6e-06	0.055											Sci. Rep.	7	14195	14195	2017
Pseudorotaxane crystals with ruthenocene moiety	organometallic	Molecular Rotation		Yes	Yes	0.00015	5.6e-05	1.41e-05	1.18e-13			1.414		2	10.3	11.205	19.5	87.514	79.592	88.968	2211.29	4	1105.65		Triclinic	929.938	Thermo	Uniaxial expansion/contraction	No	No	3e-06	0.0536											Sci. Rep.	7	14195	14195	2017
Pseudorotaxane crystals with ruthenocene moiety	organometallic	Molecular Rotation		Yes	Yes	0.000257	0.000123	1e-05	3.16e-13			1.382		2	10.3258	11.1596	19.3998	87.2796	79.5728	88.8537	2195.93	3	1097.97	Tabular	Triclinic	913.657	Photo	Uniaxial expansion/contraction	Yes	Yes	1.1e-06	0.00428	1.1e-06	0.000147	465000000	1.62e-10	512	1.62e-13	0.512	3.23e-09	1	1	Sci. Rep.	7	14195	14195	2017
Pseudorotaxane crystals with ruthenocene moiety	organometallic	Molecular Rotation		Yes	Yes							1.436		2	10.2892	11.2261	19.526	87.659	79.694	88.922	2217.01	3	1108.51	Tabular	Triclinic	958.882	Photo	Uniaxial expansion/contraction	Yes	Yes				9.81e-05									Sci. Rep.	7	14195	14195	2017
Pseudorotaxane crystals with ruthenocene moiety	organometallic	Molecular Rotation		Yes	Yes	0.000478	0.000116	1e-05	5.54e-13	1.3e-08		1.38		2	10.302	11.1747	19.433	87.391	79.619	88.874	2198.11	3	1099.06		Triclinic	923.606	Photo	Jumping	Yes	Yes	4e-06	0.00837		0.00019	343000000	7.6e-10	1370	7.6e-13	1.37	1.52e-08	1	1	Sci. Rep.	7	14195	14195	2017
Pseudorotaxane crystals with ruthenocene moiety	organometallic	Molecular Rotation		Yes	Yes	2.85e-05	1.76e-05	3.85e-06	1.93e-15	2.5e-09		1.38		2	10.302	11.1747	19.433	87.391	79.619	88.874	2198.11	3	1099.06		Triclinic	923.606	Photo/Thermo	Uniaxial expansion/contraction	Yes	Yes	7.4e-07	0.042	0.000185	0.00016	82900000000	1.18e-10	61300	2.96e-11	15300		0.004	0.004	Sci. Rep.	7	14195	14195	2017
1,2-bis(2-methyl-5-(4-octyloxyphenyl)-3-thienyl)perfluorocyclopentene	DE	Ring opening	No	No	No	0.00185		4e-05			96	1.293		2	6.193	17.569	19.605	107.797	90.469	100.043	1995.61	1	997.806	Block	Triclinic	776.939	Photo	Bending	Yes	Yes	0.0025	1.35	0.000417								6	8	Chem. Matter.	29	7524	7532	2017	Kitagawa, D., Kawasaki, K., Tanaka, R. & Kobatake, S. Mechanical Behavior of Molecular Crystals Induced by Combination of Photochromic Reaction and Reversible Single-Crystal-to-Single-Crystal Phase Transition. Chem. Mater. 29, 7524–7532 (2017).
1,2-bis(2-methyl-5-(4-octyloxyphenyl)-3-thienyl)perfluorocyclopentene	DE		No	Yes	No	0.00073					96	1.293		2	6.193	17.569	19.605	107.797	90.469	100.043	1995.61	1	997.806	Block	Triclinic	776.939	Thermo	Jumping	Yes	Yes	1.7e-05	0.0233	0.025								0.002	0.003	Chem. Matter.	29	7524	7532	2017
1,2-bis(2-methyl-5-(4-octyloxyphenyl)-3-thienyl)perfluorocyclopentene	DE		No	Yes	No	0.0007					96	1.293		2	6.193	17.569	19.605	107.797	90.469	100.043	1995.61	1	997.806	Block	Triclinic	776.939	Photo/Thermo	Bending	Yes	Yes	0.0005	0.714	0.000357								1.4	0.1	Chem. Matter.	29	7524	7532	2017
4-hydroxy-2-(2-pyridinylmethylene)-hydrazide	Hydrazide	Isomerisation	No	No	No	0.000478		1e-05				1.17		18	24.5798	24.5798	11.7421	90	90	120	6143.27				Hexagonal	241.239	Photo	Bending	No	Yes	7.1e-05	0.149	7.1e-05								1		J. Phys. Chem. A	124	300	310	2020	Desta, I. T. et al. Mechanically Responsive Crystals: Analysis of Macroscopic Strain Reveals “Hidden” Processes. J. Phys. Chem. A 124, 300–310 (2020).
5 4-chloro-trans-cinnamic acid	Acid	Photodimerization	No	No	No	0.00021	1.02e-05				249	1.505		2	3.8862	5.9777	17.58	97.765	93.659	93.015	403.049	1	201.524	Block	Triclinic	182.599	Photo	Twisting	No	Yes	0.09	429	0.0003								300		CrystEngComm.	14	7792	7799	2012	Kim, T., Zhu, L., J. Mueller, L. & J. Bardeen, C. Dependence of the solid-state photomechanical response of 4-chlorocinnamic acid on crystal shape and size. CrystEngComm 14, 7792–7799 (2012).
7,7,8,8-tetracyanoquinodimethane-p-bis(8-hydroxyquinolinato)copper(II)	organometallic	Molecular Gliding	No	Yes	Yes	0.00029	5.9e-05					1.541		1	8.035	8.2606	9.7665	77.26	73.554	78.132	599.264	2	599.264	Plate	Triclinic	556.028	Mechano	Uniaxial expansion/contraction	No	No	0.000306	1.06	0.000128								2.4		J. Am. Chem. Soc.	136	590	593	2014
7,7,8,8-tetracyanoquinodimethane-p-bis(8-hydroxyquinolinato)copper(II)	organometallic	Molecular Gliding	No	Yes	Yes	0.0001						1.541		1	8.035	8.2606	9.7665	77.26	73.554	78.132	599.264	2	599.264	Plate	Triclinic	556.028	Thermo	Jumping	No	No			1e-05								3		J. Am. Chem. Soc.	136	590	593	2014	Liu, G., Liu, J., Liu, Y. & Tao, X. Oriented Single-Crystal-to-Single-Crystal Phase Transition with Dramatic Changes in the Dimensions of Crystals. J. Am. Chem. Soc. 136, 590–593 (2014).
TEG chains/ trans-azobenzene / 1,4-bis(phenylethynyl)benzene (BPEB)	Amphiphilic crystals			Yes	No	0.015	0.001				148.85	1.28		4	9.3125	22.4838	26.2684	90	92.475	90	5494.96	1	1373.74	Needle	Monoclinic	1059.09	Thermo	Bending	Yes	Yes	0.0016	0.107	0.0016								1	1	Angew. Chem. Int. Ed.	53	7173	7178	2014	Shima, T. et al. Thermally Driven Polymorphic Transition Prompting a Naked-Eye-Detectable Bending and Straightening Motion of Single Crystals. Angew. Chem. Int. Ed. 53, 7173–7178 (2014).
1-(4-carboxybenzyl)-4-[2-(4-pyridyl)-vinyl]-pyridinium chloride	Organic Salt	Photodimerization	No	No	No	0.015	0.0012	0.0008	1.44e-08			1.311	10.3	4	7.1164	27.993	9.6322	90	111.458	90	1785.82	2	446.456	Needle	Monoclinic	352.37	Photo	Bending	No	Yes	0.004	0.267	0.002								2		Angew. Chem. Int. Ed.	52	6653	6657	2013	Sun, J.-K. et al. Photoinduced Bending of a Large Single Crystal of a 1,2-Bis(4-pyridyl)ethylene-Based Pyridinium Salt Powered by a [2+2] Cycloaddition.Angew. Chem. Int. Ed. 52, 6653–6657 (2013).
1-(2-methyl-5-(4-(1-naphthoyloxymethyl)phenyl)-3-thienyl)-2-(2-methyl-5-phenyl-3-thienyl)perfluorocyclopentene	DE	Ring opening	No	No		0.00032	1.1e-05	1.5e-06	5.28e-15																		Photo	Twisting	Yes	Yes	1.55e-05	0.0484	3.88e-06								4	19	Angew. Chem.	125	9490	9492	2013	Kitagawa, D., Nishi, H. & Kobatake, S. Photoinduced Twisting of a Photochromic Diarylethene Crystal. Angew. Chem. Int. Ed. 52, 9320–9322 (2013). Recheck reference please
9-anthracenecarboxylic acid	Acid	Photodimerization	No	Yes		0.000147	4.23e-06																				Photo	Twisting	Yes	Yes	5e-06	0.034	1.25e-06								4	480	J. Am. Chem. Soc.	133	12569	12575	2011	Zhu, L., Al-Kaysi, R. O. & Bardeen, C. J. Reversible Photoinduced Twisting of Molecular Crystal Microribbons. J. Am. Chem. Soc. 133, 12569–12575 (2011).
Organic-inorganic perovskite	Perovskites			Yes	Yes	0.000186	2e-05	5e-06	1.86e-14			1.952	15	4	8.8645	8.5149	49.0253	90	90	90	3700.45	2	925.111	Plate	Orthorhombic	1087.49	Thermo	Uniaxial expansion/contraction	Yes	Yes	1.1e-05	0.0591	0.0016								0.1	0.1	Sci. Rep.	5	16634	16634	2015	Yangui, A. et al. Rapid and robust spatiotemporal dynamics of the first-order phase transition in crystals of the organic-inorganic perovskite (C12H25NH3)2PbI4. Sci Rep 5, 16634 (2015).
3,3′,5,5′-tetramethylbendizine7,7,8,8-tetracyanoquinodimethane	Co-crystal	Molecular Gliding	Yes	Yes	No	0.001	0.0003	0.0003	9e-11					2	6.7264	21.8323	8.1052	90	100.22	90	1171.39				Monoclinic	444.518	Thermo	Jumping	No	No											0.01		Cryst. Growth Des.	20	4758	4763	2020	Takahashi, Y. et al. Electric and Thermosalient Properties of a Charge-Transfer Complex Exhibiting a Minor Valence Instability Transition. Cryst. Growth Des. 20, 4758–4763 (2020).
(phenylazophenyl)palladium hexafluoroacetylacetonate	organometallic	Molecular Gliding	Yes	Yes	Yes	0.00054	0.00045	0.0002	4.86e-11			1.887	3.27	4	8.437	13.211	15.74	86.979	86.428	84.577	1741.22	1	435.305	Block	Triclinic	494.677	Thermo	Uniaxial expansion/contraction	Yes	No	3.6e-05	0.18	3.6e-06	0.0065	134000000	9.72e-08	2000	6.32e-08	1300	1e-06	10	224	J. Am. Chem. Soc.	141	3371	3375	2019
(phenylazophenyl)palladium hexafluoroacetylacetonate	organometallic	Molecular Gliding	Yes	Yes	Yes	0.004	0.00375	0.002	3e-08			1.887	3.27	4	8.437	13.211	15.74	86.979	86.428	84.577	1741.22	1	435.305	Block	Triclinic	494.677	Thermo	Uniaxial expansion/contraction	Yes	No	6e-05	0.015	2.73e-06	0.08	2670000	0.00045	15000	8.1e-05	2700	0.0001	22	250	J. Am. Chem. Soc.	141	3371	3375	2019	Khalil, A., Karothu, D. P. & Naumov, P. Direct Quantification of Rapid and Efficient Single-Stroke Actuation by a Martensitic Transition in a Thermosalient Crystal. J. Am. Chem. Soc. 141, 3371–3375 (2019).
phenylazophenylpalladium hexafluoroacetylacetonate	organometallic	Molecular Gliding	Yes	Yes	Yes	0.00154	0.00027					1.876		4	8.4609	13.2354	15.7602	86.955	86.446	84.665	1751.86	1	437.966	Block	Triclinic	494.677	Thermo	Jumping	Yes	Yes	0.00013	0.0844	0.0434								0.02		Nat Commun	5	4811	4811	2014	Panda, M. K. et al. Colossal positive and negative thermal expansion and thermosalient effect in a pentamorphic organometallic martensite. Nat Commun 5, 4811 (2014).
phenylazophenylpalladium hexafluoroacetylacetonate	organometallic	Molecular Gliding	Yes	Yes	Yes				9.43e-11	1.7e-07		1.891		4	8.436	13.205	15.715	86.98	86.39	84.6	1737.45	1	434.364		Triclinic	494.677	Thermo	Jumping	Yes	Yes			0.021			3.65e-11	0.387	1.3e-12	0.0138		0.028		J. Am. Chem. Soc.	135	12241	12251	2013	Sahoo, S. C., Panda, M. K., Nath, N. K. & Naumov, P. Biomimetic Crystalline Actuators: Structure–Kinematic Aspects of the Self-Actuation and Motility of Thermosalient Crystals. J. Am. Chem. Soc. 135, 12241–12251 (2013).
cis-4,4'-dibromooctafluoroazobenzene /cis-1,2-bis(4-pyridyl)ethylene	Co-crystal	Isomerisation	No	No	No	0.00053		2e-05			196	2.006		8	40.225	5.8436	25.726	90	123.647	90	5034.03	2	629.254	Needle	Monoclinic	760.154	Photo	Bending	No	Yes	0.00025	0.472	4.55e-06								55		Chem. Sci.	5	3158	3164	2014	Bushuyev, O. S., Corkery, T. C., Barrett, C. J. & Friščić, T. Photo-mechanical azobenzene cocrystals and in situ X-ray diffraction monitoring of their optically-induced crystal-to-crystal isomerisation. Chem. Sci. 5, 3158–3164 (2014).
N-3,5-di-tert-butylsalicylidene-1-phenylethylamine	Salicylidene	Isomerisation	No	No	No	0.00141	3.2e-05	1.2e-05	5.42e-13	7.5e-08	92.5	1.02	0.76	4	6.3202	9.9001	35.109	90	90	90	2196.79	1	549.198	Block	Orthorhombic	337.476	Photo	Bending	Yes	Yes	0.00017	0.12	5.67e-05	3.93e-05	526000	2.57e-08	344	2.57e-12	0.0344	0.000228	3	15	Cryst. Growth Des.	13	4330	4337	2013
N-3,5-di-tert-butylsalicylidene-1-phenylethylamine	Salicylidene	Isomerisation	No	No	No	0.00266	0.000527	2.3e-05	3.22e-11		92.5	1.02		4	6.3202	9.9001	35.109	90	90	90	2196.79	1	549.198	Block	Orthorhombic	337.476	Photo	Bending	Yes	Yes	0.000458	0.173	4.58e-05								10	15	Cryst. Growth Des.	13	4330	4337	2013
N-3,5-di-tert-butylsalicylidene-1-phenylethylamine	Salicylidene	Isomerisation	No	No	No	0.000449	1.23e-05	6e-06	3.31e-14	9.5e-08	98.5	1.044	2.6	4	9.9176	6.3244	34.355	90	94.775	90	2147.36	1	536.841	Block	Monoclinic	337.476	Photo	Bending	Yes	Yes	5.2e-05	0.116	1.04e-05	8.96e-05	984000	5.86e-08	644	5.86e-12	0.0644	0.00265	5	5	Cryst. Growth Des.	13	4330	4337	2013	Koshima, H., Matsuo, R., Matsudomi, M., Uemura, Y. & Shiro, M. Light-Driven Bending Crystals of Salicylidenephenylethylamines in Enantiomeric and Racemate Forms. Cryst. Growth Des. 13, 4330–4337 (2013).
tris(4-((E)-phenyldiazenyl)phenyl)-benzene-1,3,5-tricarboxamide	AZ	Isomerisation	No	No	No	2.25e-05	5e-07	5e-07	5.63e-18			0.913		8	59.367	4.7106	39.948	90	103.16	90	10878.2	1	1359.78	Needle	Monoclinic	747.786	Photo	Bending	Yes	Yes	1.75e-06	0.0778	1.46e-07								12	13	Nanoscale	7	6457	6461	2015	Lee, J., Oh, S., Pyo, J., Kim, J.-M. & Je, J. H. A light-driven supramolecular nanowire actuator. Nanoscale 7, 6457–6461 (2015).
1-(2-methyl-5-(4- (phenylcarbarylmethyl)phenyl)-3-thienyl)-2-(2-methyl-5- phenyl-3-thienyl)perfluorocyclopentene	DE	Ring opening	No	No	No				1.96e-16			1.476		8	9.246	10.857	60.062	90	90	90	6029.25	1	753.657	Plate	Orthorhombic	669.683	Photo	Jumping	No	No			4.7			3.2e-12	16300	1.6e-12	8160		2		Chem. Matter.	28	4889	4892	2016
1-(2-methyl-5-(4-(benzylcarbarylmethyl)phenyl)-3-thienyl)-2-(2-methyl-5-phenyl-3-thienyl)perfluorocyclopentene	DE	Ring opening	No	No	No				1.96e-16			1.417		4	32.197	9.269	10.859	90	98.61	90	3204.17	1	801.043	Plate	Monoclinic	683.708	Photo	Jumping	No	No			0.0019			5e-13	2550	2.5e-13	1280		2		Chem. Matter.	28	4889	4892	2016	Kitagawa, D., Okuyama, T., Tanaka, R. & Kobatake, S. Photoinduced Rapid and Explosive Fragmentation of Diarylethene Crystals Having Urethane Bonding. Chem. Mater. 28, 4889–4892 (2016).
4-(1-naphthylvinyl) pyridine / 2, 3, 5, 6- tetrafluorobenzoic acid	Co-crystal	Photodimerization	No	Yes	No	0.000278	5e-05				155			4	12.5597	21.3957	6.9368	90	94.865	90	1857.37				Monoclinic	424.359	Photo	Jumping	No	No											1		Angew. Chem.	132	22812	22819	2020	Li, S., Lu, B., Fang, X. & Yan, D. Manipulating Light-Induced Dynamic Macro-Movement and Static Photonic Properties within 1D Isostructural Hydrogen-Bonded Molecular Cocrystals. Angew. Chem. 132, 22812–22819 (2020).
Naphthalene-2,3-diyl-bis(4-fluorobenzoate)	Pincer-Type Diester	Conformational Change	Yes	Yes	No	0.000237	0.000114				173.55	1.36	7	4	15.823	13.169	9.6852	90	101.814	90	1975.39	1	493.846	Block	Monoclinic	404.354	Thermo	Jumping	Yes	Yes	4.7e-05	0.198									0.03		Chem. Eur. J.	24	4133	4139	2018	Tamboli, M. I., Karothu, D. P., Shashidhar, M. S., Gonnade, R. G. & Naumov, P. Effect of Crystal Packing on the Thermosalient Effect of the Pincer-Type Diester Naphthalene-2,3-diyl-bis(4-fluorobenzoate): A New Class II Thermosalient Solid. Chem. Eur. J. 24, 4133–4139 (2018).
Cobalt(II) complex	organometallic	Conformational Change	Yes	Yes	Yes	0.0019						1.625		4	9.7984	27.41	7.6404	90	100.082	90	2020.33	1	505.082	Prism	Monoclinic	494.269	Thermo	Uniaxial expansion/contraction	Yes	Yes	0.000133	0.07	0.000133								1	1	Nat Commun	6	8810		2015	Su, S.-Q. et al. Assembling an alkyl rotor to access abrupt and reversible crystalline deformation of a cobalt(II) complex. Nat Commun 6, 8810 (2015).
Ni complex	organometallic	Molecular Rotation	Yes	Yes	Yes	0.00047						1.518		2	8.875	8.875	10.488	90	90	120	715.418	2	357.709	Prism	Hexagonal	326.987	Thermo	Uniaxial expansion/contraction	Yes	Yes	4e-05	0.0851	0.004								0.01	0.03	Nat Chem	6	1079	1083	2014	Yao, Z.-S. et al. Molecular motor-driven abrupt anisotropic shape change in a single crystal of a Ni complex. Nature Chem 6, 1079–1083 (2014).
Butoxyphenyl N-substituted naphthalene diimide	Naphthalene diimide	Molecular Gliding	No	Yes	No	0.0035	8e-05	5e-05	1.4e-11			1.406		2	5.026	33.756	7.9533	90	99.997	90	1328.85	1	664.426	Blade	Monoclinic	562.592	Thermo	Bending	Yes	Yes	0.00032	0.0914	7.6e-06	4e-05	2860000	2e-08	1430	2e-09	143		15		Chem. Commun.	53	9890	9893	2017	Dharmarwardana, M. et al. Thermo-mechanically responsive crystalline organic cantilever. Chem. Commun. 53, 9890–9893 (2017).
Decoxyphenyl-NDI	Naphthalene diimide			Yes	No	0.0015	8.8e-05	2e-05	2.64e-12			1.255		1	5.232	7.643	25.12	86.887	87.346	80.28	987.8				Triclinic	730.892	Thermo	Uniaxial expansion/contraction	Yes	Yes	0.00015	0.1	0.00023	0.0005	189000000						0.65	1
